# Supplementary material for: Cervical Proprioception Assessed through Targeted Head Repositioning: Validation of a Clinical Test Based on Optoelectronic Measures
Source: Brain Sci. 2023 Apr 2;13(4):604. doi: 10.3390/brainsci13040604 (PMC10136693; doi:10.3390/brainsci13040604)
Supplement: Supplementary file 1 [file brainsci-13-00604-s001.zip]

Archive with 1 entries (1 files):
- brainsci-2269172-supplementary.pdf
